# Supplementary material for: Catalytic Ozonation of Reactive Black 5 in Aqueous Solution Using Iron-Loaded Dead Leaf Ash for Wastewater Remediation
Source: Molecules. 2024 Feb 13;29(4):836. doi: 10.3390/molecules29040836 (PMC10893045; doi:10.3390/molecules29040836)
Supplement: Supplementary file 1 [file molecules-29-00836-s001.zip]

Archive with 1 entries (1 files):
- molecules-2785837-supplementary.pdf
